# Supplementary material for: A drug response prediction method for single-cell tumors combining attention networks and transfer learning
Source: Front Med (Lausanne). 2025 Aug 21;12:1631898. doi: 10.3389/fmed.2025.1631898 (PMC12408664; doi:10.3389/fmed.2025.1631898)
Supplement: Supplementary file 1 [file Supplementary_file_1.zip]

Archive with 29 entries (29 files):
- Frontiers-Harvard.bst
- Frontiers-Vancouver.bst
- FrontiersinHarvard.cls
- FrontiersinVancouver.cls
- frontiers.tex
- frontiers_SupplementaryMaterial.tex
- frontiers_suppmat.cls
- frontiersinFPHY_FAMS.cls
- test.bib
- logo1.pdf
- logo1.eps
- YM-logo.eps
- YM-logo.pdf
- logo2.eps
- logos.pdf
- logos.eps
- PDF examples/Frontiers.pdf
- PDF examples/Frontiers_SupplementaryMaterial.pdf
- logo2.pdf
- PDF examples/figure2.jpg
- PDF examples/figure3-old.jpg
- PDF examples/figure4.jpg
- PDF examples/figure4-old.jpg
- PDF examples/figure5.jpg
- PDF examples/figure6.jpg
- PDF examples/figure7.jpg
- PDF examples/figure8.jpg
- PDF examples/Framework.jpg
- PDF examples/figure3.jpg
