# Supplementary material for: A drug response prediction method for single-cell tumors combining attention networks and transfer learning
Source: Front Med (Lausanne). 2025 Aug 21;12:1631898. doi: 10.3389/fmed.2025.1631898 (PMC12408664; doi:10.3389/fmed.2025.1631898)
Supplement: Supplementary file 1 [file Supplementary_file_1.zip › test.bib]

@article{
ZhouTang-1,
   Author = {Zhou, Jing-Bo and Tang, Dongyang and He, Lin and Lin, Shiqi and Lei, Josh Haipeng and Sun, Heng and Xu, Xiaoling and Deng, Chu-Xia},
   Title = {Machine learning model for anti-cancer drug combinations: Analysis, prediction, and validation},
   Journal = {Pharmacological Research},
   Volume = {194},
   Pages = {106830},
   Year = {2023} }


@incollection{
BhatKhaja-2,
   Author = {Bhat, Aashiq Hussain and Khaja, Umer Majeed and Ahmed, Maroof and Khan, Waseem Younis and Ganie, Showkat Ahmad},
   Title = {Pharmacogenomics in cancer},
   BookTitle = {Pharmacogenomics},
   Publisher = {Elsevier},
   Pages = {195--221},
   Year = {2023},
   City = {Amsterdam}
}


@article{
MaeserZhang-3,
   Author = {Maeser, Danielle and Zhang, Weijie and Huang, Yingbo and Huang, R. Stephanie},
   Title = {A review of computational methods for predicting cancer drug response at the single-cell level through integration with bulk RNAseq data},
   Journal = {Current Opinion in Structural Biology},
   Volume = {84},
   Pages = {102745},
   Year = {2024} }


@article{
AbuwatfaPitt-4,
   Author = {Abuwatfa, Waad H. and Pitt, William G. and Husseini, Ghaleb A.},
   Title = {Scaffold-based 3D cell culture models in cancer research},
   Journal = {Journal of Biomedical Science},
   Volume = {31},
   Number = {1},
   Pages = {7},
   Year = {2024} }


@article{
TongQu-5,
   Author = {Tong, Xiaochu and Qu, Ning and Kong, Xiangtai and Ni, Shengkun and Zhou, Jingyi and Wang, Kun and Zhang, Lehan and Wen, Yiming and Shi, Jiangshan and Zhang, Sulin and Others},
   Title = {Deep representation learning of chemical-induced transcriptional profile for phenotype-based drug discovery},
   Journal = {Nature Communications},
   Volume = {15},
   Number = {1},
   Pages = {5378},
   Year = {2024} }


@article{
LiZou-6,
   Author = {Li, Zheng and Zou, Jianhua and Chen, Xiaoyuan},
   Title = {In response to precision medicine: Current subcellular targeting strategies for cancer therapy},
   Journal = {Advanced Materials},
   Volume = {35},
   Number = {21},
   Pages = {2209529},
   Year = {2023} }


@article{
MalekiBahrami-7,
   Author = {Maleki, Ebrahim H. and Bahrami, Ahmad Reza and Matin, Maryam M.},
   Title = {Cancer cell cycle heterogeneity as a critical determinant of therapeutic resistance},
   Journal = {Genes \& Diseases},
   Volume = {11},
   Number = {1},
   Pages = {189--204},
   Year = {2024} }


@article{
ErfanianHeydari-8,
   Author = {Erfanian, Nafiseh and Heydari, A. Ali and Feriz, Adib Miraki and Ia N Ez, Pablo and Derakhshani, Afshin and Ghasemigol, Mohammad and Farahpour, Mohsen and Razavi, Seyyed Mohammad and Nasseri, Saeed and Safarpour, Hossein and Others},
   Title = {Deep learning applications in single-cell genomics and transcriptomics data analysis},
   Journal = {Biomedicine \& Pharmacotherapy},
   Volume = {165},
   Pages = {115077},
   Year = {2023} }


@article{
QiZou-9,
   Author = {Qi, Ren and Zou, Quan},
   Title = {Trends and potential of machine learning and deep learning in drug study at single-cell level},
   Journal = {Research},
   Volume = {6},
   Pages = {0050},
   Year = {2023} }


@article{
NieQin-10,
   Author = {Nie, Xiner and Qin, Dan and Zhou, Xinyi and Duo, Hongrui and Hao, Youjin and Li, Bo and Liang, Guizhao},
   Title = {Clustering ensemble in {scRNA}-seq data analysis: Methods, applications and challenges},
   Journal = {Computers in Biology and Medicine},
   Volume = {159},
   Pages = {106939},
   Year = {2023} }


@article{
LiuHu-11,
   Author = {Liu, Bingyu and Hu, Shunfeng and Wang, Xin},
   Title = {Applications of single-cell technologies in drug discovery for tumor treatment},
   Journal = {iScience},
   Volume = {27},
   Pages = {8110486},
   Year = {2024} }


@article{
StelmachTrumpp-12,
   Author = {Stelmach, Patrick and Trumpp, Andreas},
   Title = {Leukemic stem cells and therapy resistance in acute myeloid leukemia},
   Journal = {Haematologica},
   Volume = {108},
   Number = {2},
   Pages = {353},
   Year = {2023} }


@article{
ChengChen-13,
   Author = {Cheng, Changde and Chen, Wenan and Jin, Hongjian and Chen, Xiang},
   Title = {A review of single-cell {RNA}-Seq annotation, integration, and cell--cell communication},
   Journal = {Cells},
   Volume = {12},
   Number = {15},
   Pages = {1970},
   Year = {2023} }


@article{
FengZhu-14,
   Author = {Feng, De-Chao and Zhu, Wei-Zhen and Wang, Jie and Li, Deng-Xiong and Shi, Xu and Xiong, Qiao and You, Jia and Han, Ping and Qiu, Shi and Wei, Qiang and Others},
   Title = {The implications of single-cell {RNA}-seq analysis in prostate cancer: unraveling tumor heterogeneity, therapeutic implications and pathways towards personalized therapy},
   Journal = {Military Medical Research},
   Volume = {11},
   Number = {1},
   Pages = {21},
   Year = {2024} }


@article{
TangFu-15,
   Author = {Tang, Chen and Fu, Shaliu and Jin, Xuan and Li, Wannian and Xing, Feiyang and Duan, Bin and Cheng, Xiaojie and Chen, Xiaohan and Wang, Shuguang and Zhu, Chenyu and Others},
   Title = {Personalized tumor combination therapy optimization using the single-cell transcriptome},
   Journal = {Genome Medicine},
   Volume = {15},
   Number = {1},
   Pages = {105},
   Year = {2023} }


@article{
PartinBrettin-16,
   Author = {Partin, Alexander and Brettin, Thomas S. and Zhu, Yitan and Narykov, Oleksandr and Clyde, Austin and Overbeek, Jamie and Stevens, Rick L.},
   Title = {Deep learning methods for drug response prediction in cancer: predominant and emerging trends},
   Journal = {Frontiers in Medicine},
   Volume = {10},
   Pages = {1086097},
   Year = {2023} }


@article{
AliperPlis-17,
   Author = {Aliper, Alexander and Plis, Sergey and Artemov, Artem and Ulloa, Alvaro and Mamoshina, Polina and Zhavoronkov, Alex},
   Title = {Deep learning applications for predicting pharmacological properties of drugs and drug repurposing using transcriptomic data},
   Journal = {Molecular Pharmaceutics},
   Volume = {13},
   Number = {7},
   Pages = {2524--2530},
   Year = {2016} }


@article{
XiaShukla-18,
   Author = {Xia, Fangfang and Shukla, Maulik and Brettin, Thomas and Garcia-Cardona, Cristina and Cohn, Judith and Allen, Jonathan E. and Maslov, Sergei and Holbeck, Susan L. and Doroshow, James H. and Evrard, Yvonne A. and Others},
   Title = {Predicting tumor cell line response to drug pairs with deep learning},
   Journal = {BMC Bioinformatics},
   Volume = {19},
   Pages = {71--79},
   Year = {2018} }


@article{
ChiuChen-19,
   Author = {Chiu, Yu-Chiao and Chen, Hung-I Harry and Zhang, Tinghe and Zhang, Songyao and Gorthi, Aparna and Wang, Li-Ju and Huang, Yufei and Chen, Yidong},
   Title = {Predicting drug response of tumors from integrated genomic profiles by deep neural networks},
   Journal = {BMC Medical Genomics},
   Volume = {12},
   Pages = {143--155},
   Year = {2019} }


@article{
ZahedFeng-20,
   Author = {Zahed, Hana and Feng, Xiaoshuang and Sheikh, Mahdi and Bray, Freddie and Ferlay, Jacques and Ginsburg, Ophira and Shiels, Meredith S. and Robbins, Hilary A.},
   Title = {Age at diagnosis for lung, colon, breast and prostate cancers: An international comparative study},
   Journal = {International Journal of Cancer},
   Volume = {154},
   Number = {1},
   Pages = {28--40},
   Year = {2024} }


@article{
PanYang-21,
   Author = {Pan, Sinno Jialin and Yang, Qiang},
   Title = {A survey on transfer learning},
   Journal = {IEEE Transactions on Knowledge and Data Engineering},
   Volume = {22},
   Number = {10},
   Pages = {1345--1359},
   Year = {2009} }


@inproceedings{TanSun-22,
  author    = {Tan, Chuanqi and Sun, Fuchun and Kong, Tao and Zhang, Wenchang and Yang, Chao and Liu, Chunfang},
  title     = {A Survey on Deep Transfer Learning},
  booktitle = {Proceedings of the International Conference on Artificial Neural Networks (ICANN 2018)},
  series    = {Lecture Notes in Computer Science},
  volume    = {11141},
  pages     = {270--279},
  year      = {2018},
  publisher = {Springer}
}


@article{
ZhuBrettin-23,
   Author = {Zhu, Yitan and Brettin, Thomas and Evrard, Yvonne A. and Partin, Alexander and Xia, Fangfang and Shukla, Maulik and Yoo, Hyunseung and Doroshow, James H. and Stevens, Rick L.},
   Title = {Ensemble transfer learning for the prediction of anti-cancer drug response},
   Journal = {Scientific Reports},
   Volume = {10},
   Number = {1},
   Pages = {18040},
   Year = {2020} }


@article{
ZhuangQi-24,
   Author = {Zhuang, Fuzhen and Qi, Zhiyuan and Duan, Keyu and Xi, Dongbo and Zhu, Yongchun and Zhu, Hengshu and Xiong, Hui and He, Qing},
   Title = {A comprehensive survey on transfer learning},
   Journal = {Proceedings of the IEEE},
   Volume = {109},
   Number = {1},
   Pages = {43--76},
   Year = {2020} }


@article{
YangXu-25,
   Author = {Yang, Jing and Xu, Jin and Wang, Wei and Zhang, Bo and Yu, Xianjun and Shi, Si},
   Title = {Epigenetic regulation in the tumor microenvironment: molecular mechanisms and therapeutic targets},
   Journal = {Signal Transduction and Targeted Therapy},
   Volume = {8},
   Number = {1},
   Pages = {210},
   Year = {2023} }


@article{
MengMa-26,
   Author = {Meng, Xinxin and Ma, Fengyun and Yu, Dingli},
   Title = {The diverse effects of cisplatin on tumor microenvironment: insights and challenges for the delivery of cisplatin by nanoparticles},
   Journal = {Environmental Research},
   Volume = {240},
   Pages = {117362},
   Year = {2024} }


@article{
SumanV-27,
   Author = {Suman, Iva and V S Imi C, Lidija and V C Anadi Jure V S I C, Gordana and Buljevi C, Sun V. C. Ica and Klepac, Damir and Domitrovi C, Robert},
   Title = {The interplay of mitophagy, autophagy, and apoptosis in cisplatin-induced kidney injury: involvement of ERK signaling pathway},
   Journal = {Cell Death Discovery},
   Volume = {10},
   Number = {1},
   Pages = {98},
   Year = {2024} }


@article{
LimSamiei-28,
   Author = {Lim, Jonathan KM and Samiei, Arash and Delaidelli, Alberto and de Santis, Jessica Oliveira and Brinkmann, Vanessa and Carnie, Christopher J. and Radiloff, Daniel and Hruby, Laura and Kahler, Alisa and Cran, Jordan and Others},
   Title = {The {eEF2} kinase coordinates the {DNA} damage response to cisplatin by supporting p53 activation},
   Journal = {Cell Death \& Disease},
   Volume = {15},
   Number = {7},
   Pages = {501},
   Year = {2024} }


@article{
XieCheng-29,
   Author = {Xie, Ruihui and Cheng, Liang and Huang, Ming and Huang, Lin and Chen, Ziyue and Zhang, Qiang and Li, Hong and Lu, Junlin and Wang, Hongjin and Zhou, Qianghua and Others},
   Title = {{NAT10} drives cisplatin chemoresistance by enhancing ac4C-associated {DNA} repair in bladder cancer},
   Journal = {Cancer Research},
   Volume = {83},
   Number = {10},
   Pages = {1666--1683},
   Year = {2023} }


@article{
LiLiu-30,
   Author = {Li, Xiao-long and Liu, Xue-wu and Liu, Wei-ling and Lin, Yu-quan and Liu, Jing and Peng, Yu-sheng and Cheng, Li-min and Du, Yan-hua},
   Title = {Inhibition of {TMEM16A} improves cisplatin-induced acute kidney injury via preventing {DRP1}-mediated mitochondrial fission},
   Journal = {Acta Pharmacologica Sinica},
   Volume = {44},
   Number = {11},
   Pages = {2230--2242},
   Year = {2023} }


@article{
WuWang-31,
   Author = {Wu, Jie and Wang, Jinyang and Li, Zhutao and Guo, Shumin and Li, Kejie and Xu, Pinshang and Ok, Yong Sik and Jones, Davey L. and Zou, Jianwen},
   Title = {Antibiotics and antibiotic resistance genes in agricultural soils: A systematic analysis},
   Journal = {Critical Reviews in Environmental Science and Technology},
   Volume = {53},
   Number = {7},
   Pages = {847--864},
   Year = {2023} }


@article{
SunWu-32,
   Author = {Sun, Xiaoyue and Wu, Chihua and Zhang, Shengwei and Zhao, Xinchen and Wang, Xiaoshan},
   Title = {Identification of key genes associated with breast cancer radiotherapy sensitivity based on the stromal-immune score and analysis of the {WGCNA and ceRNA} network},
   Year = {2023},
   Volume = {10},
   Article = {e34630},
   DOI = {https://doi.org/10.21203/rs.3.rs-2695265/v1}
}


@article{
PavanBasei-33,
   Author = {Pavan, Isadora Carolina Betim and Basei, Fernanda Luisa and Severino, Matheus Brandemarte and Rosa E Silva, Ivan and Issayama, Luidy Kazuo and Mancini, Mariana Camargo Silva and G O Is, Mariana Marcela and Da Silva, Luiz Guilherme Salvino and Bezerra, Rosangela Maria Neves and Simabuco, Fernando Moreira and Others},
   Title = {{NEK6} regulates redox balance and DNA damage response in {DU-145} prostate cancer cells},
   Journal = {Cells},
   Volume = {12},
   Number = {2},
   Pages = {256},
   Year = {2023} }


@article{
KuzmanovJohansen-34,
   Author = {Kuzmanov, Aleksandar and Johansen, P. Aa L. and Hofbauer, G. U. Nther},
   Title = {{FBXO25} promotes cutaneous squamous cell carcinoma growth and metastasis through cyclin {D1}},
   Journal = {Journal of Investigative Dermatology},
   Volume = {140},
   Number = {12},
   Pages = {2496--2504},
   Year = {2020} }


@article{
MondalConole-35,
   Author = {Mondal, Milon and Conole, Daniel and Nautiyal, Jaya and Tate, Edward W.},
   Title = {{UCHL1} as a novel target in breast cancer: emerging insights from cell and chemical biology},
   Journal = {British Journal of Cancer},
   Volume = {126},
   Number = {1},
   Pages = {24--33},
   Year = {2022} }


@article{
ZhangHong-36,
   Author = {Zhang, Jia-Jia and Hong, Jiang and Ma, Yu-Shui and Shi, Yi and Zhang, Dan-Dan and Yang, Xiao-Li and Jia, Cheng-You and Yin, Yu-Zhen and Jiang, Geng-Xi and Fu, Da and Others},
   Title = {Identified {GNGT1 and NMU} as combined diagnosis biomarker of non-small-cell lung cancer utilizing bioinformatics and logistic regression},
   Journal = {Disease Markers},
   Volume = {2021},
   Number = {1},
   Pages = {6696198},
   Year = {2021} }


@article{
TabasumThapa-37,
   Author = {Tabasum, Saba and Thapa, Dinesh and Giobbie-Hurder, Anita and Weirather, Jason L. and Campisi, Marco and Schol, Pieter J. and Li, Xiaoyu and Li, Jingjing and Yoon, Charles H. and Manos, Michael P. and Others},
   Title = {{EDIL3} as an angiogenic target of immune exclusion following checkpoint blockade},
   Journal = {Cancer Immunology Research},
   Volume = {11},
   Number = {11},
   Pages = {1493--1507},
   Year = {2023} }


@article{
RaneKuan-38,
   Author = {Rane, Grishma and Kuan, Vivian LS and Wang, Suman and Mok, Michelle Meng Huang and Khanchandani, Vartika and Hansen, Julia and Norvaisaite, Ieva and Zulkaflee, Naasyidah and Yong, Wai Khang and Jahn, Arne and Others},
   Title = {{ZBTB48} is a priming factor regulating {B-cell-specific CIITA} expression},
   Journal = {The EMBO Journal},
   Volume = {43},
   Number = {24},
   Pages = {6236--6263},
   Year = {2024} }


@article{
ChenJiang-44,
   Author = {Chen, Zhao and Jiang, Yin and Zhang, Xiaoyu and Zheng, Rui and Qiu, Ruijin and Sun, Yang and Zhao, Chen and Shang, Hongcai},
   Title = {{ResNet18DNN}: prediction approach of drug-induced liver injury by deep neural network with {ResNet18}},
   Journal = {Briefings in Bioinformatics},
   Volume = {23},
   Number = {1},
   Pages = {bbab503},
   Year = {2022} }

@article{
lei2024drug-45,
  title={Drug Repositioning Based on Deep Sparse Autoencoder and Drug--Disease Similarity},
  author={Lei, Song and Lei, Xiujuan and Chen, Ming and Pan, Yi},
  journal={Interdisciplinary Sciences: Computational Life Sciences},
  volume={16},
  number={1},
  pages={160--175},
  year={2024},
  publisher={Springer}
}

@article{
jiang2022deeptta-46,
  title={Deep{TTA}: a transformer-based model for predicting cancer drug response},
  author={Jiang, Likun and Jiang, Changzhi and Yu, Xinyu and Fu, Rao and Jin, Shuting and Liu, Xiangrong},
  journal={Briefings in Bioinformatics},
  volume={23},
  number={3},
  pages={bbac100},
  year={2022},
  publisher={Oxford University Press}
}

@article{
yang2024gcngat-47,
  title={{GCNGAT}: Drug--disease association prediction based on graph convolution neural network and graph attention network},
  author={Yang, Runtao and Fu, Yao and Zhang, Qian and Zhang, Lina},
  journal={Artificial Intelligence in Medicine},
  volume={150},
  pages={102805},
  year={2024},
  publisher={Elsevier}
}

@article{
chawla2002smote-48,
  title={{SMOTE}: synthetic minority over-sampling technique},
  author={Chawla, Nitesh V and Bowyer, Kevin W and Hall, Lawrence O and Kegelmeyer, W Philip},
  journal={Journal of Artificial Intelligence Research},
  volume={16},
  pages={321--357},
  year={2002}
}

@article{
chen2022deep-49,
  title={Deep transfer learning of cancer drug responses by integrating bulk and single-cell {RNA}-seq data},
  author={Chen, Junyi and Wang, Xiaoying and Ma, Anjun and Wang, Qi-En and Liu, Bingqiang and Li, Lang and Xu, Dong and Ma, Qin},
  journal={Nature Communications},
  volume={13},
  number={1},
  pages={6494},
  year={2022},
  publisher={Nature Publishing Group UK London}
}

@article{
bang2024transfer-50,
  title={Transfer learning of condition-specific perturbation in gene interactions improves drug response prediction},
  author={Bang, Dongmin and Koo, Bonil and Kim, Sun},
  journal={Bioinformatics},
  volume={40},
  number={Supplement\_1},
  pages={i130--i139},
  year={2024},
  publisher={Oxford University Press}
}

@article{
hsu2024predicting-51,
  title={Predicting drug response through tumor deconvolution by cancer cell lines},
  author={Hsu, Yu-Ching and Chiu, Yu-Chiao and Lu, Tzu-Pin and Hsiao, Tzu-Hung and Chen, Yidong},
  journal={Patterns},
  volume={5},
  number={4},
  pages={100949},
  year={2024},
  publisher={Elsevier}
}

@inproceedings{sung2025transferring-52,
  title     = {Transferring Preclinical Drug Response to Patient via Tumor Heterogeneity-Aware Alignment and Perturbation Modeling},
  author    = {Sung, Inyoung and Bang, Dongmin and Kim, Sun and Lee, Sangseon},
  booktitle = {Proceedings of the ICLR 2025 Workshop on Machine Learning for Genomics Explorations (TinyPapers Track)},
  year      = {2025},
  note      = {Submission No. 85, Published: 05 Mar 2025, Last Modified: 24 Apr 2025},
  url       = {https://openreview.net/forum?id=prYPSWtKCC}
}

@article{
wolf2019paga-53,
  title={PAGA: graph abstraction reconciles clustering with trajectory inference through a topology preserving map of single cells},
  author={Wolf, F Alexander and Hamey, Fiona K and Plass, Mireya and Solana, Jordi and Dahlin, Joakim S and G{\"o}ttgens, Berthold and Rajewsky, Nikolaus and Simon, Lukas and Theis, Fabian J},
  journal={Genome Biology},
  volume={20},
  pages={59},
  year={2019},
  publisher={Springer}
}

@article{
shaffer2017rare-54,
  title={Rare cell variability and drug-induced reprogramming as a mode of cancer drug resistance},
  author={Shaffer, Sydney M and Dunagin, Margaret C and Torborg, Stefan R and Torre, Eduardo A and Emert, Benjamin and Krepler, Clemens and Beqiri, Marilda and Sproesser, Katrin and Brafford, Patricia A and Xiao, Min and others},
  journal={Nature},
  volume={546},
  number={7658},
  pages={431--435},
  year={2017},
  publisher={Nature Publishing Group UK London}
}

@article{
sharma2010chromatin-55,
  title={A chromatin-mediated reversible drug-tolerant state in cancer cell subpopulations},
  author={Sharma, Sreenath V and Lee, Diana Y and Li, Bihua and Quinlan, Margaret P and Takahashi, Fumiyuki and Maheswaran, Shyamala and McDermott, Ultan and Azizian, Nancy and Zou, Lee and Fischbach, Michael A and others},
  journal={Cell},
  volume={141},
  number={1},
  pages={69--80},
  year={2010},
  publisher={Elsevier}
}

@article{
fustero2021beyondcell-56,
  title={Beyondcell: targeting cancer therapeutic heterogeneity in single-cell RNA-seq data},
  author={Fustero-Torre, Coral and Jim{\'e}nez-Santos, Mar{\'\i}a Jos{\'e} and Garc{\'\i}a-Mart{\'\i}n, Santiago and Carretero-Puche, Carlos and Garc{\'\i}a-Jimeno, Luis and Ivanchuk, Vadym and Di Domenico, Tom{\'a}s and G{\'o}mez-L{\'o}pez, Gonzalo and Al-Shahrour, F{\'a}tima},
  journal={Genome Medicine},
  volume={13},
  number={1},
  pages={187},
  year={2021},
  publisher={Springer}
}

@article{
suphavilai2021predicting-57,
  title={Predicting heterogeneity in clone-specific therapeutic vulnerabilities using single-cell transcriptomic signatures},
  author={Suphavilai, Chayaporn and Chia, Shumei and Sharma, Ankur and Tu, Lorna and Da Silva, Rafael Peres and Mongia, Aanchal and DasGupta, Ramanuj and Nagarajan, Niranjan},
  journal={Genome Medicine},
  volume={13},
  number={1},
  pages={189},
  year={2021},
  publisher={Springer}
}
